# Supplementary material for: Carbohydrate-Responsive Element-Binding Protein-Associated Metabolic Changes in Chemically Induced Hepatocarcinogenesis Mouse Model
Source: Int J Mol Sci. 2025 Jul 18;26(14):6932. doi: 10.3390/ijms26146932 (PMC12295894; doi:10.3390/ijms26146932)
Supplement: Supplementary file 1 [file ijms-26-06932-s001.zip]

Archive with 1 entries (1 files):
- ijms-3751827-supplementary.pdf
